# Supplementary material for: Femoral µCT Analysis, Mechanical Testing and Immunolocalization of Bone Proteins in β-Hydroxy β-Methylbutyrate (HMB) Supplemented Spiny Mouse in a Model of Pregnancy and Lactation-Associated Osteoporosis
Source: J Clin Med. 2021 Oct 20;10(21):4808. doi: 10.3390/jcm10214808 (PMC8584851; doi:10.3390/jcm10214808)
Supplement: Supplementary file 1 [file jcm-10-04808-s001.zip]

Archive with 1 entries (1 files):
- jcm-1402166-supplementary.pdf
